# Supplementary material for: Host lifestyle affects human microbiota on daily timescales
Source: Genome Biol. 2014 Jul 25;15(7):R89. doi: 10.1186/gb-2014-15-7-r89 (PMC4405912; doi:10.1186/gb-2014-15-7-r89)
Supplement: Supplementary file 1 — Additional file 1: Host metadata categories. We processed host daily records into 349 variables grouped into the categories: ailments, bowel movements, exercise, fitness, specific food intake (parsed by a text-mining algorithm modeled on a food frequency questionnaire), location, medication, mood, nutrition (measured via the CalorieKing database), oral hygiene, sleep, urination, and vitamin supplementation. (XLS 14 KB) [file 13059_2013_3286_MOESM1_ESM.xls]

## Sheet: Sheet 1 - Table 1
Subject A saliva OTUs correlated with host metadata
Cluster	prokMSA ID	Taxonomy
21	15570	p_Firmicutes;c_Bacilli;o_Lactobacillales;f_Streptococcaceae;g_Streptococcus;s_sanguinis
21	370433	p_Firmicutes;c_Bacilli;o_Lactobacillales;f_Streptococcaceae;g_Streptococcus;s_mutans
35	2222	p_Bacteroidetes;c_Bacteroidia;o_Bacteroidales;f_Prevotellaceae;g_Prevotella;s_pallens
35	19191	p_Tenericutes;c_Erysipelotrichi;o_Erysipelotrichales;f_Erysipelotrichaceae;g_Bulleidia;s_Solobacteriummoorei
35	46159	p_Firmicutes;c_Clostridia;o_Clostridiales;f_ClostridialesFamilyXIII.IncertaeSedis;g_Mogibacterium
35	63123	p_Bacteroidetes;c_Bacteroidia;o_Bacteroidales;f_Prevotellaceae;g_Prevotella
35	73120	p_Firmicutes;c_Clostridia;o_Clostridiales;f_Lachnospiraceae
35	86715	p_Firmicutes;c_Clostridia;o_Clostridiales;f_Lachnospiraceae;g_Moryella
35	89770	p_Firmicutes;c_Clostridia;o_Clostridiales;f_Peptostreptococcaceae;g_Peptostreptococcus;s_anaerobius
35	207340	p_Firmicutes;c_Clostridia;o_Clostridiales;f_ClostridialesFamilyXIII.IncertaeSedis;g_Eubacterium
35	239506	p_Bacteroidetes;c_Bacteroidia;o_Bacteroidales;f_Prevotellaceae;g_Prevotella
35	248474	p_Firmicutes;c_Clostridia;o_Clostridiales;f_ClostridialesFamilyXIII.IncertaeSedis;g_Eubacterium
35	248759	p_Firmicutes;c_Clostridia;o_Clostridiales;f_Lachnospiraceae
35	470747	p_Firmicutes;c_Clostridia;o_Clostridiales;f_Lachnospiraceae;g_Oribacterium;s_sinus
35	515620	p_Firmicutes;c_Clostridia;o_Clostridiales;f_Peptostreptococcaceae;g_Peptostreptococcus
35	530801	p_Bacteroidetes;c_Bacteroidia;o_Bacteroidales;f_Prevotellaceae;g_Prevotella;s_pallens
