# Supplementary material for: Host lifestyle affects human microbiota on daily timescales
Source: Genome Biol. 2014 Jul 25;15(7):R89. doi: 10.1186/gb-2014-15-7-r89 (PMC4405912; doi:10.1186/gb-2014-15-7-r89)
Supplement: Supplementary file 2 — Additional file 2: Subject demographic information. Subjects were unrelated men who volunteered for extensive personal tracking. (XLSX 36 KB) [file 13059_2013_3286_MOESM2_ESM.xlsx]

## Sheet: Sheet1
Subject	Sex	Age [years]	Country of birth	Body mass index	Diet
A	Male	26	USA	19.4	Omnivorous
B	Male	36	USA	21.5	Omnivorous
