# Supplementary material for: Host lifestyle affects human microbiota on daily timescales
Source: Genome Biol. 2014 Jul 25;15(7):R89. doi: 10.1186/gb-2014-15-7-r89 (PMC4405912; doi:10.1186/gb-2014-15-7-r89)
Supplement: Supplementary file 9 — Additional file 9: All significant correlations (q <0.05) between subject metadata and microbiota. Table includes ‘redundant’ correlations involving similar food items and the same OTU cluster (for example, Food:Yogurt and Food:Yogurt:Non-Activia are both correlated with OTU cluster 84). A non-redundant list of correlations is presented in Table 1. (XLS 34 KB) [file 13059_2013_3286_MOESM9_ESM.xls]

## Sheet: Sheet 1 - Table 1
Body Site	Lag (days)	Host factor	Representative OTUs (#)	Spearman’s ρ	p-value	Abun. [%]	Cluster ID	Total OTUs
Subject A Gut	0	Stool:Hardness	Eggerthella/Clostridium(11)	-0.3	1e-06	0.2144	10	23
	0	Stool:TimeOfDay	Eggerthella/Clostridium(11)	0.27	7.4e-06	0.2144	10	23
	1	Nutrition:Fiber	Clostridium(6)	-0.38	7.4e-06	0.0442	6	9
	1	Nutrition:Fiber	Ruminococcaceae/F.prausnitzii(4)	-0.44	1.1e-07	0.3745	8	8
	1	Nutrition:Fiber	Eggerthella/Clostridium(11)	-0.39	3.3e-06	0.2144	10	23
	1	Nutrition:Fiber	Ruminococcus/R.gnavus/Clostridium(4)	-0.51	2.9e-10	0.5479	51	12
	1	Nutrition:Fiber	Ruminococcus/R.gnavus/Clostridium(5)	-0.51	3.8e-10	0.3495	52	7
	1	Nutrition:Fiber	Blautia(3)	-0.38	7.6e-06	0.0346	53	3
	1	Nutrition:Fiber	Bifidobacteriales(13)	0.36	1.6e-05	6.0786	86	13
	1	Nutrition:Fiber	Coprococcus(8)	0.44	7.2e-08	4.2192	89	12
	1	Nutrition:Fiber	Clostridium(1)	-0.42	4.6e-07	0.0716	111	1
	1	Nutrition:Fiber	Ruminococcus/R.gnavus/Clostridium(6)	-0.44	1.2e-07	2.069	118	14
	1	Nutrition:Fiber	Roseburia/E.rectale(30)	0.37	8.4e-06	5.0446	127	40
	1	Food:OrangeJuice	Clostridium(1)	0.28	4.7e-06	0.0457	106	2
	1	Food:BreakfastBar	Ruminococcus/R.gnavus/Clostridium(4)	-0.27	6.6e-06	0.5479	51	12
	1	Food:BreakfastBar	Ruminococcus/R.gnavus/Clostridium(5)	-0.4	2.9e-11	0.3495	52	7
	1	Food:BreakfastBar	Bifidobacteriales(13)	0.27	9.5e-06	6.0786	86	13
	1	Food:BreakfastBar	Clostridium(1)	-0.43	5.3e-13	0.0716	111	1
	1	Food:Yogurt	Bifidobacteriales(2)	0.45	2.7e-14	0.0069	85	2
	1	Food:Yogurt:Non-Activia	Bifidobacteriales(2)	0.34	1.6e-08	0.0069	85	2
	1	Food:Fruits:Fresh	Clostridiales(4)	-0.27	1.1e-05	0.1866	120	9
	1	Food:Fruits:Citrus	Ruminococcaceae/F.prausnitzii(4)	0.36	1.7e-09	1.7152	107	4
	1	Food:Fruits:Citrus:Orange	Ruminococcaceae/F.prausnitzii(4)	0.31	3.4e-07	1.7152	107	4
	1	Food:Soup	Clostridiales(1)	-0.25	3.3e-05	0.0014	62	2
	1	Food:Soup	Blautia(21)	-0.26	2.4e-05	3.8126	68	31
	1	Food:Soup:Other	Clostridiales(1)	-0.27	1.3e-05	0.0014	62	2
	1	Food:Soup:Other	Blautia(21)	-0.28	4.2e-06	3.8126	68	31
Subject A Saliva	-7	Exercise:AvgIntensity	S.mutans/S.sanguinis(2)	-0.28	1.6e-05	0.0142	21	2
	-7	Exercise:TookPlace	S.mutans/S.sanguinis(2)	-0.28	1.6e-05	0.0142	21	2
	-7	Exercise:Duration	S.mutans/S.sanguinis(2)	-0.28	1.6e-05	0.0142	21	2
	-7	Exercise:TotalIntensity	S.mutans/S.sanguinis(2)	-0.28	1.6e-05	0.0142	21	2
	1	OralCare:Flossing	S.mutans/S.sanguinis(2)	-0.3	2.5e-06	0.0142	21	2
	1	Fitness:BodyFat	Prevotella(4)	-0.36	1.4e-06	1.5761	35	14
	1	Fitness:Weight	Prevotella(4)	-0.33	8.6e-06	1.5761	35	14
