# Supplementary material for: Host lifestyle affects human microbiota on daily timescales
Source: Genome Biol. 2014 Jul 25;15(7):R89. doi: 10.1186/gb-2014-15-7-r89 (PMC4405912; doi:10.1186/gb-2014-15-7-r89)
Supplement: Supplementary file 11 — Additional file 11: Taxonomy of Subject A gut OTUs correlated with host metadata. Shown are gut bacterial taxa assigned to bacterial clusters that have significant correlations with host health or lifestyle (Table 1). Clusters were defined using hierarchical clustering (Additional file 16) of bacteria with similar temporal dynamics. Taxonomic IDs and Latin names are drawn from the Greengenes database. (XLS 48 KB) [file 13059_2013_3286_MOESM11_ESM.xls]

## Sheet: Sheet 1 - Table 1
Subject A gut OTUs correlated with host metadata
Cluster	prokMSA ID	Taxonomy
6	83271	p_Firmicutes;c_Clostridia;o_Clostridiales;f_Lachnospiraceae;g_Clostridium
6	132892	p_Firmicutes;c_Clostridia;o_Clostridiales;f_Lachnospiraceae;g_Clostridium
6	179347	p_Firmicutes;c_Clostridia;o_Clostridiales;f_Lachnospiraceae
6	180216	p_Firmicutes;c_Clostridia;o_Clostridiales;f_Lachnospiraceae;g_Clostridium
6	182653	p_Firmicutes;c_Clostridia;o_Clostridiales;f_Lachnospiraceae
6	190188	p_Firmicutes;c_Clostridia;o_Clostridiales;f_Lachnospiraceae;g_Clostridium
6	191809	p_Firmicutes;c_Clostridia;o_Clostridiales;f_Lachnospiraceae;g_Clostridium
6	207580	p_Firmicutes;c_Clostridia;o_Clostridiales;f_Lachnospiraceae;g_Clostridium
6	547287	p_Firmicutes;c_Clostridia;o_Clostridiales;f_Lachnospiraceae
8	151870	p_Tenericutes;c_Erysipelotrichi;o_Erysipelotrichales;f_Erysipelotrichaceae;g_Coprobacillus
8	171551	p_Firmicutes;c_Clostridia;o_Clostridiales;f_Ruminococcaceae;g_Faecalibacterium;s_prausnitzii
8	187524	p_Firmicutes;c_Clostridia;o_Clostridiales;f_Ruminococcaceae
8	191303	p_Firmicutes;c_Clostridia;o_Clostridiales;f_Lachnospiraceae
8	299892	p_Firmicutes;c_Clostridia;o_Clostridiales;f_Lachnospiraceae;g_Blautia
8	327900	p_Firmicutes;c_Clostridia;o_Clostridiales;f_Ruminococcaceae
8	364099	p_Firmicutes;c_Clostridia;o_Clostridiales;f_Ruminococcaceae
8	563572	p_Firmicutes;c_Clostridia;o_Clostridiales;f_Lachnospiraceae;g_Clostridium
10	11372	p_Actinobacteria;c_Actinobacteria;o_Coriobacteriales;f_Coriobacteriaceae;g_Eggerthella;s_lenta
10	15716	p_Tenericutes;c_Erysipelotrichi;o_Erysipelotrichales;f_Erysipelotrichaceae;g_Clostridium;s_spiroforme
10	89460	p_Actinobacteria;c_Actinobacteria;o_Coriobacteriales;f_Coriobacteriaceae;g_Eggerthella
10	173192	p_Firmicutes;c_Clostridia;o_Clostridiales;f_Lachnospiraceae;g_Clostridium
10	181573	p_Firmicutes;c_Clostridia;o_Clostridiales;f_Lachnospiraceae;g_Eubacterium
10	181892	p_Firmicutes;c_Clostridia;o_Clostridiales;f_Ruminococcaceae;g_Eubacterium
10	185935	p_Tenericutes;c_Erysipelotrichi;o_Erysipelotrichales;f_Erysipelotrichaceae;g_;s_Clostridiuminnocuum
10	187802	p_Firmicutes;c_Clostridia;o_Clostridiales
10	191476	p_Firmicutes;c_Clostridia;o_Clostridiales;f_Lachnospiraceae;g_Clostridium;s_scindens
10	192159	p_Firmicutes;c_Clostridia;o_Clostridiales;f_Lachnospiraceae
10	203852	p_Firmicutes;c_Clostridia;o_Clostridiales;f_Ruminococcaceae
10	210095	p_Firmicutes;c_Clostridia;o_Clostridiales;f_Ruminococcaceae;g_Clostridium
10	212304	p_Firmicutes;c_Clostridia;o_Clostridiales
10	249271	p_Firmicutes;c_Clostridia;o_Clostridiales;f_Ruminococcaceae
10	258906	p_Firmicutes;c_Clostridia;o_Clostridiales;f_Lachnospiraceae;g_Clostridium
10	294439	p_Firmicutes;c_Clostridia;o_Clostridiales;f_Lachnospiraceae;g_Blautia
10	315006	p_Actinobacteria;c_Actinobacteria;o_Coriobacteriales
10	360238	p_Tenericutes;c_Erysipelotrichi;o_Erysipelotrichales;f_Erysipelotrichaceae;g_Clostridium
10	469661	p_Firmicutes;c_Clostridia;o_Clostridiales;f_Eubacteriaceae;g_Anaerofustis;s_stercorihominis
10	469888	p_Firmicutes;c_Clostridia;o_Clostridiales;f_Lachnospiraceae;g_Blautia
10	470114	p_Firmicutes;c_Clostridia;o_Clostridiales;f_Ruminococcaceae;g_Clostridium;s_leptum
10	470139	p_Tenericutes;c_Erysipelotrichi;o_Erysipelotrichales;f_Erysipelotrichaceae;g_Clostridium;s_ramosum
10	546227	p_Actinobacteria;c_Actinobacteria;o_Coriobacteriales;f_Coriobacteriaceae
51	72606	p_Firmicutes;c_Clostridia;o_Clostridiales;f_Lachnospiraceae;g_Anaerostipes
51	179609	p_Firmicutes;c_Clostridia;o_Clostridiales;f_Lachnospiraceae;g_Blautia
51	182506	p_Firmicutes;c_Clostridia;o_Clostridiales;f_Lachnospiraceae;g_Ruminococcus;s_gnavus
51	198251	p_Firmicutes;c_Clostridia;o_Clostridiales;f_Lachnospiraceae;g_Ruminococcus;s_gnavus
51	288613	p_Firmicutes;c_Clostridia;o_Clostridiales;f_Lachnospiraceae
51	291951	p_Firmicutes;c_Clostridia;o_Clostridiales;f_Lachnospiraceae;g_Ruminococcus
51	296960	p_Firmicutes;c_Clostridia;o_Clostridiales;f_Lachnospiraceae
51	302306	p_Firmicutes;c_Clostridia;o_Clostridiales;f_Lachnospiraceae;g_Ruminococcus;s_gnavus
51	306066	p_Firmicutes;c_Clostridia;o_Clostridiales;f_Lachnospiraceae
51	312940	p_Firmicutes;c_Clostridia;o_Clostridiales;f_Lachnospiraceae
51	336149	p_Firmicutes;c_Clostridia;o_Clostridiales;f_Lachnospiraceae
51	453756	p_Firmicutes;c_Clostridia;o_Clostridiales;f_Lachnospiraceae
52	24546	p_Firmicutes;c_Clostridia;o_Clostridiales;f_Lachnospiraceae;g_Clostridium;s_hylemonae
52	168711	p_Firmicutes;c_Clostridia;o_Clostridiales;f_Lachnospiraceae;g_Ruminococcus
52	179408	p_Firmicutes;c_Clostridia;o_Clostridiales;f_Lachnospiraceae;g_Ruminococcus
52	191551	p_Firmicutes;c_Clostridia;o_Clostridiales;f_Lachnospiraceae;g_Ruminococcus
52	215433	p_Firmicutes;c_Clostridia;o_Clostridiales;f_Lachnospiraceae
52	315594	p_Firmicutes;c_Clostridia;o_Clostridiales;f_Lachnospiraceae;g_Clostridium
52	324236	p_Firmicutes;c_Clostridia;o_Clostridiales;f_Lachnospiraceae
53	173393	p_Firmicutes;c_Clostridia;o_Clostridiales;f_Lachnospiraceae;g_Blautia
53	199006	p_Firmicutes;c_Clostridia;o_Clostridiales;f_Lachnospiraceae;g_Blautia;s_producta
53	291733	p_Firmicutes;c_Clostridia;o_Clostridiales;f_Lachnospiraceae;g_Blautia
62	187612	p_Firmicutes;c_Clostridia;o_Clostridiales
62	305726	p_Firmicutes;c_Clostridia;o_Clostridiales;f_Lachnospiraceae
68	22923	p_Firmicutes;c_Clostridia;o_Clostridiales;f_Lachnospiraceae;g_Blautia
68	174763	p_Firmicutes;c_Clostridia;o_Clostridiales;f_Lachnospiraceae;g_Blautia
68	177349	p_Firmicutes;c_Clostridia;o_Clostridiales;f_Lachnospiraceae;g_Blautia
68	179428	p_Firmicutes;c_Clostridia;o_Clostridiales;f_Lachnospiraceae;g_Blautia
68	185845	p_Firmicutes;c_Clostridia;o_Clostridiales;f_Lachnospiraceae;g_Blautia
68	186869	p_Firmicutes;c_Clostridia;o_Clostridiales
68	187385	p_Firmicutes;c_Clostridia;o_Clostridiales;f_Lachnospiraceae;g_Blautia
68	191796	p_Firmicutes;c_Clostridia;o_Clostridiales
68	191900	p_Firmicutes;c_Clostridia;o_Clostridiales;f_Lachnospiraceae;g_Blautia
68	192297	p_Firmicutes;c_Clostridia;o_Clostridiales;f_Lachnospiraceae
68	192573	p_Firmicutes;c_Clostridia;o_Clostridiales;f_Ruminococcaceae
68	194745	p_Firmicutes;c_Clostridia;o_Clostridiales;f_Lachnospiraceae;g_Blautia
68	196262	p_Firmicutes;c_Clostridia;o_Clostridiales;f_Lachnospiraceae;g_Blautia
68	197208	p_Firmicutes;c_Clostridia;o_Clostridiales;f_Lachnospiraceae;g_Blautia
68	198990	p_Firmicutes;c_Clostridia;o_Clostridiales;f_Lachnospiraceae;g_Blautia
68	199065	p_Firmicutes;c_Clostridia;o_Clostridiales;f_Lachnospiraceae;g_Blautia
68	199308	p_Firmicutes;c_Clostridia;o_Clostridiales
68	206178	p_Firmicutes;c_Clostridia;o_Clostridiales;f_Lachnospiraceae;g_Blautia
68	230741	p_Firmicutes;c_Clostridia;o_Clostridiales;f_Lachnospiraceae
68	261912	p_Firmicutes;c_Clostridia;o_Clostridiales;f_Lachnospiraceae;g_Dorea;s_formicigenerans
68	289734	p_Firmicutes;c_Clostridia;o_Clostridiales;f_Lachnospiraceae
68	302049	p_Firmicutes;c_Clostridia;o_Clostridiales;f_Lachnospiraceae;g_Blautia
68	306431	p_Firmicutes;c_Clostridia;o_Clostridiales;f_Lachnospiraceae
68	318504	p_Firmicutes;c_Clostridia;o_Clostridiales;f_Lachnospiraceae;g_Blautia
68	321453	p_Firmicutes;c_Clostridia;o_Clostridiales;f_Lachnospiraceae;g_Blautia
68	336516	p_Firmicutes;c_Clostridia;o_Clostridiales;f_Lachnospiraceae
68	360033	p_Firmicutes;c_Clostridia;o_Clostridiales;f_Lachnospiraceae;g_Blautia
68	360660	p_Firmicutes;c_Clostridia;o_Clostridiales;f_Lachnospiraceae;g_Blautia
68	520411	p_Firmicutes;c_Clostridia;o_Clostridiales;f_Lachnospiraceae;g_Blautia
68	525378	p_Firmicutes;c_Clostridia;o_Clostridiales;f_Lachnospiraceae;g_Blautia
68	576954	p_Firmicutes;c_Clostridia;o_Clostridiales;f_Lachnospiraceae;g_Blautia
85	295384	p_Actinobacteria;c_Actinobacteria;o_Bifidobacteriales;f_Bifidobacteriaceae;g_Bifidobacterium
85	471185	p_Actinobacteria;c_Actinobacteria;o_Bifidobacteriales;f_Bifidobacteriaceae;g_Bifidobacterium;s_animalis
86	12650	p_Actinobacteria;c_Actinobacteria;o_Bifidobacteriales;f_Bifidobacteriaceae;g_Bifidobacterium;s_saeculare
86	24773	p_Actinobacteria;c_Actinobacteria;o_Bifidobacteriales;f_Bifidobacteriaceae;g_Bifidobacterium
86	72820	p_Actinobacteria;c_Actinobacteria;o_Bifidobacteriales;f_Bifidobacteriaceae;g_Bifidobacterium;s_longum
86	131391	p_Actinobacteria;c_Actinobacteria;o_Bifidobacteriales;f_Bifidobacteriaceae;g_Bifidobacterium;s_pseudolongum
86	181609	p_Actinobacteria;c_Actinobacteria;o_Bifidobacteriales
86	292521	p_Actinobacteria;c_Actinobacteria;o_Bifidobacteriales;f_Bifidobacteriaceae;g_Bifidobacterium
86	300734	p_Actinobacteria;c_Actinobacteria;o_Bifidobacteriales;f_Bifidobacteriaceae
86	326977	p_Actinobacteria;c_Actinobacteria;o_Bifidobacteriales;f_Bifidobacteriaceae;g_Bifidobacterium;s_adolescentis
86	338437	p_Actinobacteria;c_Actinobacteria;o_Bifidobacteriales;f_Bifidobacteriaceae;g_Bifidobacterium;s_longum
86	469858	p_Actinobacteria;c_Actinobacteria;o_Bifidobacteriales;f_Bifidobacteriaceae;g_Bifidobacterium;s_gallicum
86	469868	p_Actinobacteria;c_Actinobacteria;o_Bifidobacteriales;f_Bifidobacteriaceae;g_Bifidobacterium;s_dentium
86	471180	p_Actinobacteria;c_Actinobacteria;o_Bifidobacteriales;f_Bifidobacteriaceae;g_Bifidobacterium
86	533785	p_Actinobacteria;c_Actinobacteria;o_Bifidobacteriales;f_Bifidobacteriaceae;g_Bifidobacterium
89	20421	p_Firmicutes;c_Clostridia;o_Clostridiales;f_Lachnospiraceae;g_Coprococcus
89	174501	p_Firmicutes;c_Clostridia;o_Clostridiales;f_Lachnospiraceae;g_Blautia
89	175981	p_Firmicutes;c_Clostridia;o_Clostridiales;f_Lachnospiraceae;g_Coprococcus
89	177111	p_Firmicutes;c_Clostridia;o_Clostridiales;f_Lachnospiraceae
89	177986	p_Firmicutes;c_Clostridia;o_Clostridiales;f_Lachnospiraceae
89	182054	p_Firmicutes;c_Clostridia;o_Clostridiales;f_Lachnospiraceae;g_Coprococcus
89	182512	p_Firmicutes;c_Clostridia;o_Clostridiales;f_Lachnospiraceae;g_Coprococcus
89	186319	p_Firmicutes;c_Clostridia;o_Clostridiales;f_Lachnospiraceae;g_Coprococcus
89	190464	p_Firmicutes;c_Clostridia;o_Clostridiales;f_Lachnospiraceae
89	258176	p_Firmicutes;c_Clostridia;o_Clostridiales;f_Lachnospiraceae;g_Coprococcus;s_Clostridiumsp.SS2/1
89	300596	p_Firmicutes;c_Clostridia;o_Clostridiales;f_Lachnospiraceae;g_Coprococcus
89	353577	p_Firmicutes;c_Clostridia;o_Clostridiales;f_Lachnospiraceae;g_Coprococcus
100	42680	p_Firmicutes;c_Clostridia;o_Clostridiales;f_Lachnospiraceae;g_Lachnospira
100	104064	p_Firmicutes;c_Clostridia;o_Clostridiales;f_Lachnospiraceae
100	142325	p_Firmicutes;c_Clostridia;o_Clostridiales;f_Lachnospiraceae
100	167588	p_Firmicutes;c_Clostridia;o_Clostridiales;f_Lachnospiraceae;g_Coprococcus
100	172857	p_Firmicutes;c_Clostridia;o_Clostridiales;f_Lachnospiraceae
100	178001	p_Firmicutes;c_Clostridia;o_Clostridiales;f_Lachnospiraceae;g_Lachnospira
100	188196	p_Firmicutes;c_Clostridia;o_Clostridiales;f_Lachnospiraceae
100	197581	p_Firmicutes;c_Clostridia;o_Clostridiales;f_Lachnospiraceae;g_Lachnospira
100	198909	p_Firmicutes;c_Clostridia;o_Clostridiales;f_Lachnospiraceae;g_Lachnospira
100	290582	p_Firmicutes;c_Clostridia;o_Clostridiales
100	291481	p_Firmicutes;c_Clostridia;o_Clostridiales;f_Lachnospiraceae;g_Lachnospira
100	293097	p_Firmicutes;c_Clostridia;o_Clostridiales;f_Lachnospiraceae;g_Coprococcus
100	309480	p_Firmicutes;c_Clostridia;o_Clostridiales;f_Lachnospiraceae
100	313672	p_Firmicutes;c_Clostridia;o_Clostridiales;f_Lachnospiraceae;g_Lachnospira
100	323020	p_Firmicutes;c_Clostridia;o_Clostridiales;f_Lachnospiraceae;g_Lachnospira
100	547913	p_Firmicutes;c_Clostridia;o_Clostridiales;f_Lachnospiraceae;g_Coprococcus
106	176144	p_Firmicutes;c_Clostridia;o_Clostridiales;f_Lachnospiraceae;g_Coprococcus
106	291477	p_Firmicutes;c_Clostridia;o_Clostridiales;f_Lachnospiraceae;g_Clostridium
107	170124	p_Firmicutes;c_Clostridia;o_Clostridiales;f_Ruminococcaceae
107	176386	p_Firmicutes;c_Clostridia;o_Clostridiales;f_Ruminococcaceae
107	193865	p_Firmicutes;c_Clostridia;o_Clostridiales;f_Ruminococcaceae
107	194654	p_Firmicutes;c_Clostridia;o_Clostridiales;f_Ruminococcaceae;g_Faecalibacterium;s_prausnitzii
111	203788	p_Firmicutes;c_Clostridia;o_Clostridiales;f_Ruminococcaceae;g_Clostridium
118	97679	p_Firmicutes;c_Clostridia;o_Clostridiales;f_Lachnospiraceae
118	176877	p_Firmicutes;c_Clostridia;o_Clostridiales;f_Lachnospiraceae
118	177911	p_Firmicutes;c_Clostridia;o_Clostridiales;f_Lachnospiraceae;g_Ruminococcus
118	178994	p_Firmicutes;c_Clostridia;o_Clostridiales;f_Lachnospiraceae
118	182205	p_Firmicutes;c_Clostridia;o_Clostridiales;f_Lachnospiraceae;g_Clostridium
118	185281	p_Firmicutes;c_Clostridia;o_Clostridiales;f_Lachnospiraceae;g_Clostridium
118	186029	p_Actinobacteria;c_Actinobacteria;o_Coriobacteriales;f_Coriobacteriaceae;g_Collinsella;s_aerofaciens
118	188818	p_Firmicutes;c_Clostridia;o_Clostridiales;f_Lachnospiraceae
118	190076	p_Firmicutes;c_Clostridia;o_Clostridiales;f_Lachnospiraceae;g_Roseburia
118	198434	p_Firmicutes;c_Clostridia;o_Clostridiales;f_Lachnospiraceae;g_Clostridium
118	198555	p_Firmicutes;c_Clostridia;o_Clostridiales;f_Lachnospiraceae;g_Clostridium
118	292294	p_Firmicutes;c_Clostridia;o_Clostridiales;f_Lachnospiraceae;g_Clostridium
118	315880	p_Firmicutes;c_Clostridia;o_Clostridiales;f_Lachnospiraceae
118	340272	p_Firmicutes;c_Clostridia;o_Clostridiales;f_Lachnospiraceae
120	20396	p_Firmicutes;c_Bacilli;o_Turicibacterales;f_Turicibacteraceae;g_Turicibacter
120	37589	p_Firmicutes;c_Clostridia;o_Clostridiales;f_Clostridiaceae;g_Clostridium
120	173883	p_Firmicutes;c_Clostridia;o_Clostridiales
120	188008	p_Firmicutes;c_Clostridia;o_Clostridiales;f_Lachnospiraceae;g_Eubacterium
120	261590	p_Firmicutes;c_Clostridia;o_Clostridiales
120	290375	p_Firmicutes;c_Clostridia;o_Clostridiales
120	304779	p_Firmicutes;c_Clostridia;o_Clostridiales;f_Clostridiaceae;g_Clostridium;s_perfringens
120	307857	p_Firmicutes;c_Clostridia;o_Clostridiales
120	579564	p_Firmicutes;c_Clostridia;o_Clostridiales;f_Clostridiaceae;g_Clostridium
127	45296	p_Firmicutes;c_Clostridia;o_Clostridiales;f_Lachnospiraceae;g_Roseburia
127	175137	p_Firmicutes;c_Clostridia;o_Clostridiales;f_Lachnospiraceae;g_Roseburia
127	175596	p_Firmicutes;c_Clostridia;o_Clostridiales;f_Lachnospiraceae;g_Coprococcus
127	175682	p_Firmicutes;c_Clostridia;o_Clostridiales;f_Lachnospiraceae;g_Roseburia;s_Eubacteriumrectale
127	176014	p_Firmicutes;c_Clostridia;o_Clostridiales;f_Lachnospiraceae;g_Roseburia
127	176297	p_Firmicutes;c_Clostridia;o_Clostridiales;f_Lachnospiraceae;g_Roseburia
127	177520	p_Firmicutes;c_Clostridia;o_Clostridiales;f_Lachnospiraceae;g_Roseburia;s_faecis
127	177749	p_Firmicutes;c_Clostridia;o_Clostridiales;f_Lachnospiraceae;g_Roseburia
127	177772	p_Firmicutes;c_Clostridia;o_Clostridiales;f_Lachnospiraceae;g_Roseburia;s_faecis
127	179885	p_Firmicutes;c_Clostridia;o_Clostridiales;f_Lachnospiraceae;g_Roseburia;s_faecis
127	180450	p_Firmicutes;c_Clostridia;o_Clostridiales;f_Lachnospiraceae;g_Lachnobacterium
127	181344	p_Firmicutes;c_Clostridia;o_Clostridiales;f_Lachnospiraceae
127	182980	p_Firmicutes;c_Clostridia;o_Clostridiales;f_Lachnospiraceae;g_Lachnobacterium
127	182994	p_Firmicutes;c_Clostridia;o_Clostridiales;f_Lachnospiraceae;g_Roseburia;s_Eubacteriumrectale
127	183155	p_Firmicutes;c_Clostridia;o_Clostridiales;f_Lachnospiraceae;g_Roseburia
127	183824	p_Firmicutes;c_Clostridia;o_Clostridiales;f_Lachnospiraceae;g_Blautia
127	183969	p_Firmicutes;c_Clostridia;o_Clostridiales;f_Lachnospiraceae;g_Roseburia;s_Eubacteriumrectale
127	184910	p_Firmicutes;c_Clostridia;o_Clostridiales;f_Lachnospiraceae;g_Roseburia;s_Eubacteriumrectale
127	186077	p_Firmicutes;c_Clostridia;o_Clostridiales;f_Lachnospiraceae;g_Roseburia;s_faecis
127	186955	p_Firmicutes;c_Clostridia;o_Clostridiales;f_Lachnospiraceae;g_Roseburia;s_Eubacteriumrectale
127	187743	p_Firmicutes;c_Clostridia;o_Clostridiales;f_Lachnospiraceae;g_Roseburia;s_Eubacteriumrectale
127	188131	p_Firmicutes;c_Clostridia;o_Clostridiales;f_Lachnospiraceae;g_Coprococcus
127	188518	p_Firmicutes;c_Clostridia;o_Clostridiales;f_Lachnospiraceae;g_Roseburia
127	189208	p_Firmicutes;c_Clostridia;o_Clostridiales;f_Lachnospiraceae;g_Roseburia
127	190511	p_Firmicutes;c_Clostridia;o_Clostridiales;f_Lachnospiraceae;g_Roseburia;s_Eubacteriumrectale
127	190597	p_Firmicutes;c_Clostridia;o_Clostridiales;f_Lachnospiraceae;g_Roseburia
127	193067	p_Firmicutes;c_Clostridia;o_Clostridiales;f_Lachnospiraceae;g_Roseburia;s_Eubacteriumrectale
127	198176	p_Firmicutes;c_Clostridia;o_Clostridiales;f_Lachnospiraceae;g_Roseburia;s_Eubacteriumrectale
127	232142	p_Firmicutes;c_Clostridia;o_Clostridiales;f_Lachnospiraceae
127	277443	p_Firmicutes;c_Clostridia;o_Clostridiales;f_Lachnospiraceae
127	295420	p_Firmicutes;c_Clostridia;o_Clostridiales;f_Lachnospiraceae;g_Roseburia
127	295804	p_Firmicutes;c_Clostridia;o_Clostridiales;f_Lachnospiraceae;g_Roseburia
127	300235	p_Firmicutes;c_Clostridia;o_Clostridiales;f_Lachnospiraceae;g_Roseburia
127	304891	p_Firmicutes;c_Clostridia;o_Clostridiales;f_Lachnospiraceae;g_Roseburia
127	319197	p_Firmicutes;c_Clostridia;o_Clostridiales;f_Lachnospiraceae
127	343967	p_Firmicutes;c_Clostridia;o_Clostridiales;f_Lachnospiraceae;g_Roseburia
127	358798	p_Firmicutes;c_Clostridia;o_Clostridiales;f_Lachnospiraceae;g_Roseburia
127	363026	p_Firmicutes;c_Clostridia;o_Clostridiales;f_Lachnospiraceae;g_Roseburia;s_faecis
127	466102	p_Firmicutes;c_Clostridia;o_Clostridiales;f_Lachnospiraceae
127	529905	p_Firmicutes;c_Clostridia;o_Clostridiales;f_Lachnospiraceae;g_Roseburia
